# Supplementary material for: Use of Artificial Neural Networks and NIR Spectroscopy for Non-Destructive Grape Texture Prediction
Source: Foods. 2022 Jan 20;11(3):281. doi: 10.3390/foods11030281 (PMC8834220; doi:10.3390/foods11030281)
Supplement: Supplementary file 1 [file foods-11-00281-s001.zip]

Archive with 1 entries (1 files):
- foods-1531903-supplementary.pdf
